# Supplementary material for: Experimental and Numerical Study of Al2219 Powders Deposition on Al2219-T6 Substrate by Cold Spray: Effects of Spray Angle, Traverse Speed, and Standoff Distance
Source: Materials (Basel). 2023 Jul 26;16(15):5240. doi: 10.3390/ma16155240 (PMC10419605; doi:10.3390/ma16155240)
Supplement: Supplementary file 1 [file materials-16-05240-s001.zip]

Archive with 1 entries (1 files):
- materials-2504101-supplementary.pdf
